# Supplementary material for: Automated detection of age-related macular degeneration in color fundus photography: a systematic review
Source: Surv Ophthalmol. 2019 Jul-Aug;64(4):498–511. doi: 10.1016/j.survophthal.2019.02.003 (PMC6598673; doi:10.1016/j.survophthal.2019.02.003)
Supplement: Data Profile [file mmc1.xml]

<?xml version="1.0" encoding="UTF-8" standalone="no"?><data:data><datasets><author>s1114329@sms.ed.ac.uk</author><type>0</type><dataset><value>1</value><reason>No data was used for the research described in the article</reason><comments/></dataset></datasets></data:data>
